# Supplementary material for: Brain methylome remodeling selectively regulates neuronal activity genes linking to emotional behaviors in mice exposed to maternal immune activation
Source: Nat Commun. 2023 Nov 29;14:7829. doi: 10.1038/s41467-023-43497-4 (PMC10687003; doi:10.1038/s41467-023-43497-4)
Supplement: Supplementary file 4 — Source Data [file 41467_2023_43497_MOESM4_ESM.xlsx]

## Sheet: Figure 1
	IL-6 (pg/ml)						TNF-α (pg/ml)						IL-17a (pg/ml)
Fig. 1b	Mock	poly(I:C)	ZIKVlow	ZIKVhigh		Fig. 1c	Mock	poly(I:C)	ZIKVlow	ZIKVhigh		Fig. 1d	Mock	poly(I:C)	ZIKVlow	ZIKVhigh
	11.12	265.98	228.3	485.59			20.03	433.385	218	495.5			0	412.12	268.088	446.421
	32.02	498.627	180.8	317.87			19.21	474.031	127.586	267.2			2.087	365.855	204.946	632.969
	7.1	249.429	222.672	213.07			10.2	360.173	225.8	307.3			4.966	402.166	266.555	474.198
	1.23	216.585	137.64	367.49			18.22	431.12	118.4	583.61			11.931	371.724	310.858	439.976
	5.59	264.06	149	232.3			2.87	344.415	177.3	270.1			6.116	471.196	230.551	567.855
		576.815		427.4				401.631		436.4			2.934	403.21	335.904	568.95
		269.172		342.9				391.969		797.097			6.174	355.573	269.826	339.214
		282.288						446.891					0	326.039	229.653	325.645
	Time spent in center zone (%)						Total distance (cm)						Time spent in open arms (%)						Entries into open arms (%)
Fig. 1g	Mock	ZIKVlow	Mock	ZIKVhigh		Fig. 1h	Mock	ZIKVlow	Mock	ZIKVhigh		Fig. 1i	Mock	ZIKVlow	Mock	ZIKVhigh		Fig. 1j	Mock	ZIKVlow	Mock	ZIKVhigh
	10.875	11.669	9.188	2.35			439.37	392.42	425.29	276.81			27.68	4.98	2.12	7.54			36.36	7.14	4.17	8.33
	4.625	17.3	5.575	3.65			296.88	342.34	363.57	267.97			17.29	14.58	21.56	1.83			30	11.76	25.64	0
	18.475	4.563	8.106	0.387			432.93	445.02	461.65	203.46			35.7	14.22	24.19	3.99			25	21.43	30.61	7.69
	7.375	1.594	4.487	3.862			321.97	357.22	450.89	193.72			24.45	10.71	17.16	8.19			31.25	12.5	16.13	4.76
	7.456	4.25	5.763	2.794			432.94	316.3	378.83	288.74			19.36	3.12	26.81	4.11			30	14.29	29.41	10
	9.5	2.169	11.106	1.875			342.91	221.96	328.1	273.01			39.07	0	10.99	8.71			33.33	0	18.18	12.9
	15.462	3.912	5.75	0.937			378.11	328.98	380.04	242.93			18.35	32.6	23.73	5.2			37.5	25	18.92	11.76
	8.963	3.287	6.888	4			424.6	362.39	410.2	282.34			6.25	0	14.16	5.72			25	0	33.33	8.7
	2.325	5.219	6.331	4.156			234.45	340.72	489.19	275.01			21.15	0	7.72	9.36			14.29	0	16.67	14.29
	2.694	1.694	1.794	2.256			402.69	311.08	232.5	246.24			22.89	9.92	11.77	10.79			20	7.69	27.78	28.57
	1.55	14.294	2.512	5.55			220.57	340.12	228.88	219.72			8.96	26.3	21.07	1.9			23.08	31.25	34.29	5.56
	2.562	6.494		1.362			252.43	303.72		206.96			5.01	25.04		1.76			0	16.67		0
	6.275	13.319		1.994			338.82	239		205.73			0	22.26		1.89			11.11	16.67		13.33
	2.556	5.044		5.712			257.37	403.92		247.71			14.35	12.9		2.21			0	16.67		6.25
		14.662		1.225				304.46		225.56			2.82	19.31		5.49			14.29	15.38		11.76
		23.969		2.769				345.09		328.28			17.18	37.98		8.66			25	25		18.18
								420.66					37.62						36.84
													16.14						26.67
													0						0
													17.25						21.43
	Immobility (s)				Latency to fall (s)										Latency to fall (s)									Latency to fall (s)									Latency to fall (s)
Fig. 1k	Mock	ZIKV		Fig. 1l	Mock				ZIKV					Fig. 1m Combined	Mock				ZIKV				Fig. 1m Malw	Mock				ZIKV				Fig. 1m Female	Mock				ZIKV
	4.55	67.37			Day 1	Day 2	Day 3	Day 4	Day 1	Day 2	Day 3	Day 4			Day 1	Day 2	Day 3	Day 4	Day 1	Day 2	Day 3	Day 4		Day 1	Day 2	Day 3	Day 4	Day 1	Day 2	Day 3	Day 4		Day 1	Day 2	Day 3	Day 4	Day 1	Day 2	Day 3	Day 4
	9.9	107.29			63.67	87	92	108.67	57	77.33	78.67	96			63.67	87	92	108.67	57	77.33	78.67	96		71	93	92.33	119	72.67	78.33	115.67	110		79.33	93.75	120.67	133.33	57	77.33	78.67	96
	41.08	74.7			79.33	93.75	120.67	163.33	72.67	78.33	115.67	112			79.33	93.75	120.67	133.33	72.67	78.33	115.67	110		135.67	94	156	170.67	57.67	67	76.75	96.25		77.67	83.25	127.33	141.67	36.67	64.33	63.33	81.33
	7.23	48.18			77.67	83.25	127.33	146.67	81	63	72.67	79			77.67	83.25	127.33	141.67	81	63	72.67	79		85.33	74	76	92	95.33	105	94.25	102.75		52	59	83	89.33	81	63	72.67	79
	18.17	58.56			135.67	94	156	170.67	57.67	67	76.75	106.25			135.67	94	156	170.67	57.67	67	76.75	96.25		78.67	110	109.33	143.67	128.67	112.33	114	118.75		45.33	52.75	63.67	72	46.33	54	61	65
	20.53	61.01			78.67	110	109.33	143.67	95.33	74.67	84.25	116.75			78.67	110	109.33	143.67	95.33	74.67	84.25	116.75		83.67	94.25	78	90.33	73	73.67	85.67	99.67		63.67	87	92	108.67	95.33	74.67	84.25	116.75
	113.56	107.74			85.33	74	76	92	96.33	80.33	88.5	62.25			85.33	74	76	92	96.33	80.33	88.5	62.25		42.33	55.25	69	91.75	80.67	75	84	109.75		58.33	77.66	89	100.67	105	145	146	146.25
	127.65	55.43			45.33	52.75	63.67	77	92	69	80.25	73			45.33	52.75	63.67	72	92	69	80.25	73		45	48	77.33	81.33	68.67	86.67	71	79.67		54.67	70.25	98	112.33	92	69	80.25	73
	7.76	34.15			83.67	94.25	78	90.33	95.33	105	94.25	102.75			83.67	94.25	78	90.33	95.33	105	94.25	102.75		70.67	115.67	116.33	152	78	91.33	69.67	79.33		43.33	42.33	66	73.33	80.33	96.33	88.5	62.25
	11.24	142.58			64	98.75	165	193	85.67	114	129.25	174.5			64	98.75	165	193	85.67	109	129.25	174.5		49.33	68.33	76.67	110	79.67	64.67	75.67	82		98.67	105.25	123.67	131.67	45.67	51.67	57.67	54.33
	125.27	107.57			42.33	55.25	69	91.75	128.67	112.33	114	118.75			42.33	55.25	69	91.75	128.67	112.33	114	118.75		49.67	64	80	91.67	126.33	115.67	130.33	150.25		109.67	110.33	146	150	50.67	48.67	67	84.33
	2.64	171.81			67	88	170.33	205.75	59	93.33	160.33	171.5			67	88	170.33	205.75	59	93.33	160.33	171.5		64	98.75	165	193	81.67	98.67	105.33	116.33		80.33	98	109.33	135.33	49	63	73	88.67
	30.58	11.13			98.67	105.25	123.67	131.67	105	145	146	146.25			98.67	105.25	123.67	131.67	105	145	146	146.25		67	88	170.33	205.75	65.33	49.33	68.33	54.33						59	93.33	160.33	171.5
	0	4.32			54.67	70.25	98	112.33	80.67	75	84	129.75			54.67	70.25	98	112.33	80.67	75	84	109.75						64.33	48	43	55.67
	20.99	57.35							126.33	115.67	130.33	150.25			52	59	83	89.33	126.33	115.67	130.33	150.25						85.67	109	129.25	174.5
	20.25	38.52													43.33	42.33	66	73.33	81.67	98.67	105.33	116.33
	47.76	73.33													71	93	92.33	119	68.67	86.67	71	79.67
	39.8	85.47													45	48	77.33	81.33	65.33	49.33	68.33	54.33
	0	49.76													58.33	77.66	89	100.67	49	63	73	88.67
	94	31.11													70.67	115.67	116.33	152	73	73.67	85.67	99.67
		13.22													49.33	68.33	76.67	110	50.67	48.67	67	84.33
															80.33	98	109.33	135.33	46.33	54	61	65
															109.67	110.33	146	150	78	91.33	69.67	79.33
															49.67	64	80	91.67	36.67	64.33	63.33	81.33
																			79.67	64.67	75.67	82
																			45.67	51.67	57.67	54.33
																			64.33	48	43	55.67

## Sheet: Figure 2
	Relative expression
Fig. 2c	Egr2		Fos		Arc		Junb		Dusp1		Npas4		Egr4		Nr4a1		Fosb		Egr1		Egr3		Fosl2		Tet1
	Mock	ZIKV	Mock	ZIKV	Mock	ZIKV	Mock	ZIKV	Mock	ZIKV	Mock	ZIKV	Mock	ZIKV	Mock	ZIKV	Mock	ZIKV	Mock	ZIKV	Mock	ZIKV	Mock	ZIKV	Mock	ZIKV
	1.7058	3.98457	1.29439	3.90517	1.65563	4.70831	1.53925	4.86786	0.947573	2.95795	0.59622	5.0035	1.0959	2.52949	1.15208	2.88056	1.21562	1.59822	0.991264	1.89654	0.802684	1.10994	0.757044	1.09507	0.753186	1.28703
	1.30986	3.65602	1.35387	4.1605	1.62634	4.83089	1.1353	3.51754	0.872203	2.68548	0.597318	4.96933	1.05261	2.58005	1.05058	2.90005	1.14329	1.55666	1.09347	1.96215	0.713551	1.01004	0.889474	1.08358	0.585191	1.18918
	1.35365	3.80997	1.32929	3.76648	1.56451	3.30323	1.61652	1.96521	0.7558	2.82779	0.614646	4.87875	0.860727	2.22907	1.10674	2.80907	1.07196	1.81847	1.03727	1.88944	0.75631	1.10738	0.742164	1.13847	0.622639	1.3091
	1.30441	2.90373	1.30937	2.35656	1.13594	3.66808	1.36	2.53279	1.46735	2.37751	1.93482	1.67331	1.58935	1.67357	1.19988	2.10158	1.29593	2.17077	1.32035	2.06347	1.4242	1.6561	1.46708	1.55873	1.55192	1.01003
	1.26985	3.04637	1.36747	2.17777	1.20833	3.51927	1.00256	1.97382	1.40927	2.25732	1.80403	1.68422	1.50321	1.48985	1.23273	2.20701	1.18205	2.17196	1.3049	2.13261	1.40446	1.60076	1.37062	1.55154	1.51738	1.1952
	1.23263	2.85505	1.39308	2.23016	1.09561	2.00765	0.955558	1.85266	1.485	2.11518	1.80763	1.64432	1.39417	1.28473	1.24006	2.15931	1.11386	1.79777	1.37217	2.14935	1.2633	1.60305	1.55167	1.64548	1.47023	1.10914
	0.245443	3.01263	0.32454	2.04097	0.253568	2.76904	0.588158	1.67486	0.693176	2.14751	0.223873	1.35973	0.528881	1.12356	0.666937	2.10158	0.699097	1.34111	0.591291	1.66141	0.865781	1.09467	0.746465	1.07146	0.900453	0.965208
	0.280885	2.94005	0.295198	2.14339	0.259441	1.67157	0.40112	1.1522	0.696719	2.05718	0.731473	1.40551	0.529407	0.900729	0.696881	2.20701	0.635786	1.12321	0.648139	1.6229	0.894465	1.08101	0.754553	1.02535	0.79936	0.910823
	0.297474	2.7402	0.332796	1.89056	0.200639	2.32138	0.401537	1.1954	0.672905	1.94474	0.689991	1.24619	0.445745	0.863037	0.65411	2.15931	0.642413	1.14688	0.641143	1.61448	0.875261	1.0664	0.720937	1.08651	0.799643	0.870982
	1.87135	2.35605	1.67804	2.23474	2.20502	1.65856	1.68288	1.96785	1.11991	1.97511	0.7426	2.82261	1.36858	2.50565	1.4411	1.58233	1.4567	0.875721	1.34091	1.38053	0.988808	0.831313	1.13232	0.602935	0.787293	0.732444
	1.82111	2.43028	1.61322	2.3632	2.07009	1.67886	1.35232	1.53788	1.09596	1.85702	0.782042	3.099	1.33699	1.18975	1.42384	1.6505	1.34647	0.807189	1.30376	1.38683	0.910362	0.87731	1.07686	0.631665	0.761618	0.747303
	1.91052	2.32678	1.59949	2.16565	1.75473	1.38671	2.20813	1.76351	1.19287	1.91903	0.707666	2.93037	1.17949	1.01647	1.45191	1.70043	1.39594	0.742326	1.22944	1.33761	0.903703	0.780445	1.08575	0.631291	0.922497	0.75055
	0.857367	5.82258	1.11443	3.3651	0.898773	5.53795	0.93268	3.53983	1.11967	4.80771	1.60183	2.93209	1.17284	2.35378	0.928592	3.30929	0.972857	2.82311	1.16637	3.79363	1.24911	2.98641	1.1442	2.63412	1.29297	1.79071
	0.954722	6.0864	1.1126	3.59481	0.843521	5.19608	0.700138	3.07114	1.2154	4.84755	1.54994	3.09333	1.45969	2.23084	1.04042	3.52353	1.01247	2.57839	1.11173	4.07267	1.28591	2.93503	1.22813	2.58506	1.42274	1.91145
	0.808018	6.31258	1.10113	3.39919	0.676612	4.26567	0.895322	3.12138	1.24803	4.67799	1.62337	3.04201	0.942759	1.86789	1.03134	3.57197	0.961145	2.78699	1.16746	4.06494	1.25517	2.8249	1.24538	2.57373	1.29111	1.9175
	0.244506	3.1427	0.239048	2.139	0.186544	2.82255	0.465508	1.88811	0.701116	2.4619	0.686596	1.6401	0.670366	1.58647	0.556975	2.09112	0.648789	1.95622	0.565075	2.20227	0.847185	1.98248	0.674816	1.67391	0.872536	1.38292
	0.236722	2.98922	0.260126	2.4222	0.202914	2.23826	0.321012	2.00812	0.674271	2.45121	0.627047	1.7498	0.505647	1.23209	0.563882	2.10222	0.595593	1.83247	0.558983	2.25957	0.871867	1.94106	0.691314	1.75245	0.825471	1.15859
	0.295694	2.96548	0.281928	2.32156	0.161795	2.42001	0.442013	2.15748	0.632771	2.35139	0.678915	1.88746	0.363634	1.2315	0.561937	2.11365	0.610037	1.90021	0.556271	2.31373	0.687881	1.81027	0.721218	1.61738	0.823768	1.24905
	c-Fos intensity						Npas4 intensity						Egr1 intensity
Fig. 2e	Object		Novel mouse			Fig. 2f	Object		Novel mouse			Fig. 2g	Object		Novel mouse
	Mock	ZIKV	Mock	ZIKV			Mock	ZIKV	Mock	ZIKV			Mock	ZIKV	Mock	ZIKV
	65.0967	97.534	124.105	137.252			55.65	76.19	100.836	129.482			54.885	70.6033	83.7425	109.16
	71.3625	81.6267	127.807	151.786			73.1767	75.92	93.2767	132.365			43.25	76.15	79.67	111.686
	63.0433	79.14	127.138	144.218			44.7033	74.82	97.76	119.9			61.0467	75.57	80.314	115.063
		101.108	118.227	149.022			54.7933	65.8167	103.1	116.31				78.6275	73.1367	113.707

## Sheet: Figure 3
		Percentage of cells (%)
		Mock	ZIKV
Fig. 3d	Ex	85.6931	84.9174
	In	8.35242	9.71074
	ASC	1.73784	1.58402
	ODC	0.713997	1.06749
	MPG	0.754412	0.65427
	MG	0.848714	0.631313
	OPC	0.431093	0.608356
	END	0.134716	0.114784
	Number of DEGs
Fig. 3e	In4	Ex3	Ex5	In2	In1	ASC	Ex4	MG	ODC	In3	Ex2	Ex1	MPG	OPC	END
	47	9	9	19	9	15	9	16	11	7	9	9	5	7	0
	46	9	9	14	7	11	9	9	10	12	9	9	10	7	0
	39	24	24	22	16	25	18	9	13	9	8	9	7	7	0
	31	36	16	18	12	8	14	10	16	7	12	5	6	8	0
	37	38	18	21	14	14	15	12	6	5	9	6	8	8	0
	34	30	20	16	10	23	17	13	4	9	9	9	5	7	0
	41	9	9	23	25	15	9	9	13	21	9	9	7	7	0
	38	27	27	11	9	13	17	15	5	8	10	7	7	7	0
	29	28	17	24	18	23	8	17	13	8	10	9	7	8	0
	38	32	24	19	15	22	11	16	10	10	6	17	6	8	0

## Sheet: Figure 4
Fig. 4e	Genomic Feature	Gain of 5hmC	Loss of 5hmC
	3UTR	20	88
	Exon	17	343
	Intergenic	204	270
	Intron	526	802
	Promoter	38	74
	5UTR	2	6

## Sheet: Figure 5
Fig. 5d	Relative 5hmC level
	chr3: 50212643-50212761		chr3: 48531283-48531484		chr3: 28025035-28025184
	Mock	ZIKV	Mock	ZIKV	Mock	ZIKV
	0.560623	1.21249	1.07984	0.309676	0.822759	1.95121
	0.671314	1.35577	0.899969	0.349663	1.3029	1.92127
	0.608282	1.45109	0.824654	0.332467	0.662791	1.67758
	1.34073	1.74502	1.24143	0.830798	1.32352	1.58347
	1.18047	1.52446	1.3133	0.75049	1.23572	0.993374
	1.2957	1.38874	1.15053	0.797308	1.16569	2.51005
	1.05302		0.837085	0.997422	0.847684
	1.14524		0.877504	1.3701	0.855934
	1.14461		0.775694	0.95573	0.783015
Fig. 5e	FPKM
	slc7a11		Mtr		Sox11
	Mock	ZIKV	Mock	ZIKV	Mock	ZIKV
	3.83808	4.11117	1.08464	0.860928	3.02003	2.5361
	3.27595	5.5058	1.4291	2.62873	1.85701	3.03939
	3.71157	3.84798	1.39591	1.37755	2.86525	2.49889
	2.96259	4.3606	2.79948	1.37396	2.52988	3.09077
Fig. 5f	Relative expression level
	slc7a11		Mtr		Sox11
	Mock	ZIKV	Mock	ZIKV	Mock	ZIKV
	1	1.47474	1	2.5181	1	1.00487
	0.82957	1.15314	0.729223	3.53416	0.64277	1.23985
	0.897738	1.29505	1.22267	1.41844	0.923648	1.46262
	Relative 5hmC level
Fig. 5h	Egr1		Egr2		Egr3		Npas4		Fos		Arc
	Mock	ZIKV	Mock	ZIKV	Mock	ZIKV	Mock	ZIKV	Mock	ZIKV	Mock	ZIKV
	0.434373	1.75842	0.45053	1.49317	0.426217	2.29113	0.497692	1.81618	0.420943	1.961	0.564662	1.77526
	0.375808	1.75931	0.433795	1.72554	0.531759	1.65991	0.515017	1.57209	0.463916	1.73224	0.332277	1.85501
	0.537001	1.92928	0.44706	1.66343	0.471538	2.05569	0.459038	1.79509	0.520184	1.94607	0.439199	1.60129
	1.35575	1.38852	0.995835	0.9704	0.9865	1.56288	0.895687	1.16418	1.09829	1.81218	1.0048	1.52506
	0.92267	1.54204	1.007	1.218	0.927877	1.52206	0.978668	1.37899	0.837128	1.499	0.974446	1.61972
	1.11751	1.09013	0.976602	1.00877	1.12165	1.24067	0.902239	1.18865	1.03945	1.60874	0.957932	1.62091
	1.6645	1.27932	1.58326	0.977977	1.58225	1.37412	1.65437	1.25511	1.7543	1.47476	1.62033	1.53917
	1.28622	1.22446	1.6155	1.12489	1.51958	1.37101	1.56714	1.13435	1.43724	1.44853	1.55083	1.43508
	1.30617	1.36505	1.49042	0.806543	1.43263	1.51586	1.53016	1.12579	1.42854	1.50869	1.55552	1.56472
		1.32228		1.15326		1.43838		1.1665		1.61581		1.76985
		1.2912		1.29172		1.49245		1.13288		1.60098		1.81764
		1.32398		1.18305		1.58844		1.26114		1.57743		1.45437

## Sheet: Figure 6
		Gain of 5mC (%)	Loss of 5mC (%)
Fig. 6d	3’UTR	2.74151	5.31401
	5’UTR	21.0183	8.21256
	CDS	11.4883	11.5942
	CGI	25.1958	8.21256
	Intron	24.6736	47.343
	LINE	0.78329	4.34783
	LTR	1.04439	8.21256
	Promoter	12.141	3.38164
	SINE	0.913838	3.38164
	Methylation level (%)
Fig. 6i	Egr1		Egr4		Npas4		Fos		Arc
	Mock	ZIKV	Mock	ZIKV	Mock	ZIKV	Mock	ZIKV	Mock	ZIKV
	38.7097	23.0769	66.6667	66.6667	57.1429	0	60	40	78.5714	50
	31.25	0	54.5455	33.3333	55.5556	57.1429	76.1905	50	82.3529	75
	44.4444	33.3333	58.3333	16.6667	50	33.3333	90	75	77.7778	66.6667
	53.3333	0	45.4545	0	40	14.2857	83.3333	75	80.9524	40
	35.7143	50	71.4286	100	42.8571	33.3333	69.2308	75	75	75
	28.5714	0	90.9091	85.7143	58.8235	0	83.3333	75	100	57.1429
	10	50	84.6154	33.3333	50	0	75	60	65.2174	83.3333
	33.3333	0	92.3077	66.6667	33.3333	0	92.3077	0	61.5385	75
	0	0	93.3333	50	62.5	0	85.7143	66.6667	92.3077	50
	12.5	0	75	66.6667	61.5385	57.1429	100	33.3333	83.3333	71.4286
	30	0	58.8235	66.6667	77.7778	0	13.3333	0	66.6667	50
	33.3333	0	81.8182	75	86.6667	87.5	7.14286	0	0	0
	8.33333	0	84.6154	71.4286	88.8889	100	5.55556	40	10	0
	0	0	88.8889	80	57.1429	100	15.3846	0	80	0
	0	0	77.7778	100			12.5	0	0	0
	6.66667	0	87.5	66.6667			0	0	0	0
	5	0	100	85.7143					0	0
	0	0	100	66.6667					42.8571	50
	9.52381	20	100	100					76.9231	66.6667
	4.7619	0	55.5556	66.6667
	20	0	9.09091	0
	25	33.3333	16.6667	33.3333
	41.6667	0	25	25
	28.5714	0	44.4444	16.6667
	63.6364	50	20	0
	33.3333	0

## Sheet: Supplementary Fig.1
	% of t=0 activity
Supplementary Fig. 1a	Mock					ZIKV
	0 h	4 h	8 h	12 h	24 h	0 h	4 h	8 h	12 h	24 h
	100	61.26	85.51	84.87	84.79	100	76.74	105.79	92.32	101.47
	100	58.06	71.49	51.93	89.11	100	30.04	54.09	88.4	91.73
	100	67.39	49.47	40.87	45.3	100	35.76	79.55	69.57	108.83
	100	68.75	59.41	80.34	80.37	100	35.76	79.55	69.57	108.83
	100	76.57	54.74	72.47	60.42	100	51.43	35.13	48.03	57.78
	100	71.5	76.83	89.14	86.95	100	35.87	41.76	27.22	63.23
	100	68.26	71.05	91.12	83.77	100	16.12	60.96	79.41	85.75
	100	72.83	56.97	63.69	73.21	100	12.44	24.06	30.23	63.23
	100	76.91	83.45	72.09	97.58	100	8.73	9.46	54.06	56.04
	100	87.56	77.2	89.36	70.38	100	23.87	33.09	54.21	65.74
	100	95.27	88.37	99.68	100.94	100	65.19	58.62	90.23	85.5
	100	85.51	83.72	102.52	88.64	100	66.45	62.45	78.31	82.63
	100	78.57	80.16	80.73	80.71	100	54.77	45.03	48.19	68.9
	100	91.56	100.33	85.38	89.49
	Amount burrowed (g)
Supplementary Fig. 1b	Mock					ZIKV
	0 h	4 h	8 h	12 h	24 h	0 h	4 h	8 h	12 h	24 h
	58.8	55.4	56.5	58.6	56.4	59.05	0	0	46.2	55.7
	60	60	58.2	60	58.7	58.3	33.3	43	56.9	55.8
	56.4	59	56.9	58.9	50.5	58.5	0	0	59	59
	57.6	58.8	56.5	57	57.5	55.6	5	55.3	52.8	57.5
	49.4	48.9	47.3	43.2	51.3	56.4	2.1	9.6	39	43.5
	58.6	59.5	58.7	55.9	58.9	59.6	53.7	58.8	58.8	59.3
	59.5	58.8	53.5	57.5	54.8	57.9	58.7	58.8	54.3	56.4
	57.4	58.3	54.8	55.6	57.6	58.2	1.5	44.8	1.9	49.5
	58.1	57.4	56.1	51.7	56.4	57.3	21.6	43	54.3	56.4
	56.8	3.9	51	56.9	57.3	58.8	0	1.1	57.5	58.3
	56.3	57.4	59.5	59.8	59.3	58.8	1	0	22.5	47.5
	59.8	46.2	34.2	33.3	54.3	58.9	58.3	57.3	58.5	59.5
	59.3	58.6	57.4	59.5	57.4
	57.7	55.6	55.5	56.3	58.8
	% of t=0 Body weight
	Mock							ZIKV
Supplementary Fig. 1c	0 h	4 h	8 h	12 h	24 h	48 h	96 h	0 h	4 h	8 h	12 h	24 h	48 h	96 h
	100	102.959	100.592	100.888	101.479	106.805	114.497	100	99.2263	98.0658	101.586	104.642	118.762	134.236
	100	99.3769	99.0654	103.115	103.115	111.215	127.726	100	105.952	102.679	99.7024	100.595	107.143	120.536
	100	100.946	100	102.524	107.571	111.041	128.707	100	100.613	100.307	97.2393	97.2393	100.613	114.417
	100	99.3399	96.3696	98.3498	101.32	109.241	122.442	100	97.1338	94.586	94.9045	97.4522	104.459	108.28
	100	97.9094	99.6516	104.181	103.484	103.833	112.892	100	99.3691	98.1073	94.6372	93.6909	97.1609	104.416
	100	98.6755	100.331	100.993	102.318	107.285	121.192	100	97.5078	96.2617	96.5732	100	100.623	112.773
	100	101.603	101.282	103.205	104.487	108.654	127.885	100	96.5409	94.6541	93.7107	92.7673	101.887	113.208
	100	100	99.3569	101.929	100.643	105.145	113.505	100	96.3636	95.4545	94.5455	100.606	109.091	129.697
	100	100	101.667	103.611	103.333	108.889	130.278	100	98.913	98.6413	98.913	100	105.978	122.826
	100	100.435	99.2303	102.845	103.748	111.446	127.175	100	101.426	99.9049	98.8906	97.7813	111.252	128.368
	100	101.294	98.7055	98.0583	102.913	107.443	125.89	100	97.2477	98.7768	100.306	98.1651	102.752	116.82
	100	100.962	99.0385	99.359	103.526	107.372	121.474	100	100.351	101.754	103.158	101.754	109.825	122.105
	100	100.683	101.365	99.3174	102.048	107.509	124.915	100	98.7302	97.7778	94.9206	96.5079	102.222	116.825
	100	99.0712	96.5944	100	100.619	104.025	126.006	100	100	99.0385	96.7949	95.1923	101.603	120.513
	100	98.773	98.773	100.613	102.147	107.669	119.939	100	97.0501	95.8702	95.2802	95.5752	102.95	120.354
	100	99.4475	98.6188	98.3425	102.21	106.077	121.271	100	100	98.6188	97.5138	96.6851	105.801	112.707
								100	98.5465	99.1279	100.872	103.779	109.593	118.314
								100	100	98.2857	100	102.286	104.857	122

## Sheet: Supplementary Fig.2
		Abortion rate (%)
Supplementary Fig. 2a		Mock	poly(I:C)	ZIKVlow	ZIKVhigh
	Live births	100 (15/15)	81.82 (9/11)	100 (12/12)	80.00 (12/15)
	Abortion	0 (0/15)	18.18 (2/11)	0 (0/12)	20.00 (3/15)
	Number of pups
Supplementary Fig. 2b	Mock	poly(I:C)	ZIKVlow	ZIKVhigh
	8	9	7	6
	5	8	8	6
	11	5	9	7
	6	3	8	3
	7	7	7	7
	7	7	5	10
	7	6	8	6
	6	8	7
	5		4
	9		11
	9		6
	9		8
	10
	5
	Birth weight (g)
Supplementary Fig. 2c	Mock	poly(I:C)	ZIKVlow	ZIKVhigh
	1.31	1.23	1.33	1.3
	1.37	1.3	1.11	1.22
	1.42	1.23	1.44	1.45
	1.21	1.32	1.55	1.3
	1.32	1.15	1.37	1.06
	1.54	1.43		1.24
	1.33	1.2		1.25
	1.7
	Body weight gain (g)
Supplementary Fig. 2d		Mock							poly(I:C)						ZIKVlow				ZIKVhigh
	P0	1.31	1.37	1.42	1.32	1.7	1.55	1.37	1.3	1.23	1.32	1.55	1.37	1.43	1.33	1.1	1.44	1.38	1.42	1.3	1.45	1.39	1.03	1.3	1.06	1.24	1.25
	P1	1.45	1.72	1.61	1.6	1.91	1.78	1.49	1.33	1.4	1.85	1.7	1.51	1.53	1.45	1.1	1.53	1.65	1.53	1.51	1.7	1.75	1.23	1.3	1.16	1.32	1.43
	P2	1.3	2.13	1.99	1.84	2.4	2.15	1.77	1.63	1.92	2.12	2.02	1.83	1.87	1.74	1.3	1.78	1.98	1.94	1.81	1.98	2.2	1.53	1.5	1.28	1.68	1.69
	P3	1.97	2.72	2.38	2.24	2.81	2.5	2.26	1.9	2.42	2.59	2.5	2.19	2.37	2.08	1.6	2.2	2.4	2.23	2.21	2.48	2.55	1.92	1.75	1.69	1.94	2.05
	P4	2.36	3.25	2.91	2.92	3.32	2.95	2.71	2.27	2.78	3	3.05	2.69	2.73	2.52	1.9	2.63	2.74	2.69	2.54	3.06	3.2	2.35	2.1	1.91	2.48	2.49
	P5	2.61	3.75	3.23	3.29	3.8	3.45	3.2	2.57	3.44	3.47	3.63	3.08	3.31	2.93	2.2	3.01	3.16	3.1	2.9	3.56	3.75	2.72	2.5	2.25	3.02	3.06
	P6	2.84	4.38	3.7	3.78	4.23	3.73	3.68	3	3.92	3.78	4.2	3.48	3.81	3.43	2.8	3.45	3.51	3.47	3.28	4.18	4.55	3.22	2.95	2.65	3.66	3.49
	P7	3.18	5.32	4.19	4.22	4.71	4.09	4.01	3.57	4.28	4.24	4.65	3.79	4.2	3.84	3.4	3.9	3.95	3.97	3.59	4.74	5.05	3.93	3.48	2.87	4.24	4
	P8	3.55	5.6	4.63	4.67	5.17	4.44	4.32	4.07	4.04	4.55	5.08	4.11	4.6	4.13	4.1	4.34	4.24	4.27	3.91	5.3	5.5	4.1	3.88	3.22	4.84	4.29
	P9	3.92	5.95	4.91	5.07	5.59	4.79	4.68	4.13	4.16	4.83	5.45	4.33	5.01	4.46	4.7	4.76	4.62	4.61	4.26	5.76	5.75	4.38	4.23	3.39	5.3	4.51
	P10	4.19	6.4	5.26	5.44	5.94	5.14	5.01	4.47	4.9	5.13	5.78	4.6	5.36	4.66	5.3	5.06	4.91	4.87	4.59	6.26	6.15	4.8	4.6	3.73	5.88	4.87
	P11	4.48	6.93	5.56	5.76	6.34	5.43	5.4	4.73	5.28	5.37	6.74	4.87	5.73	4.89	5.9	5.44	5.23	5.03	4.89	6.54	6.3	4.98	4.88	3.95	6.34	5.3
	P12	4.73	7.53	5.82	6.11	6.63	5.7	5.76	5.17	5.54	5.67	7.18	5.12	6	4.99	6.6	5.79	5.57	5.36	5.21	6.8	6.1	5.28	5.25	4.25	6.98	5.76
	P13	4.83	8.1	6.07	6.24	7.03	5.99	6.19	5.47	6.08	5.94	7.62	5.33	6.23	5.2	6.9	6.01	5.76	5.57	5.3	7	6	5.42	5.63	4.49	7.4	6.04
	P14	5.3	8.32	6.43	6.41	7.37	6.14	6.48	5.77	6.4	5.94	7.9	5.57	6.44	5.59	7.4	6.24	5.93	5.81	5.39	7.26	6.1	5.55	5.9	4.76	7.9	6.28
	P15	5.3	8.5	6.54	6.48	7.61	6.3	6.59	6.13	6.68	6.06	7.98	5.53	6.54	5.93	8.1	6.26	5.96	6.16	5.41	7.46	6	5.88	6.13	5.11	8.2	6.58
	P16	5.15	8.72	6.74	6.57	7.69	6.43	6.62	6.1	6.9	6.25	8.18	5.68	6.57	6.03	7.9	6.46	6.06	6.06	5.36	7.58	6.15	6	6.43	5.23	8.6	6.64
	P17	5.25	8.9	7.04	6.52	7.87	6.79	6.72	6.27	7.1	6.49	8.52	5.71	6.67	6.11	8.2	6.43	6.11	6.07	5.37	7.58	6.2	5.98	6.5	5.28	8.66	6.78
	P18	4.9	9.2	7.32	6.9	8.19	7.59	7.39	6.43	7.18	6.77	8.68	5.88	7.11	6.2	8.2	6.46	6.26	6.6	5.66	7.76	6.7	5.85	6.7	5.31	8.86	6.91
	P19	5.45	9.88	7.7	7.61	8.92	7.43	7.43	6.93	7.38	7.59	9.02	6.19	7.44	6.4	8.1	7.01	6.63	6.63	5.89	8.1	7.5	5.93	6.47	5.38	8.98	7.85
	P20	6.3	10.42	8.59	8.27	9.44	7.75	7.45	7.33	7.82	8.31	10.06	6.65	8.04	6.83	8.8	7.89	7.46	7.2	6.73	8.6	8.3	6.15	7.3	5.55	9.3	8.74
	P21	6.05	11.07	9.12	9.16	9.81	8.11	7.51	8	8.42	8.85	10.98	7.15	8.7	7.06	9.6	8.64	7.93	7.41	7.07	9.04	9	6.6	7.9	5.77	9.84	9.09
	P22	6.75	11.62	9.74	9.81	10.38	8.3	7.74	8.63	9.16	9.41	11.54	7.62	9.21	7.39	10.4	9.23	8.45	8.01	7.46	9.78	9.9	7.07	8.6	5.8	10.56	9.86
	P23	7.8	12.63	10.38	10.62	10.97	9	8.49	9.63	9.78	10.05	12.1	7.87	9.86	7.59	12.2	9.84	8.81	8.77	7.81	10.2	10.5	7.45	8.93	6.14	10.78	10.33
	P24	7.75	13.28	11.16	11.18	11.59	9.01	9.05	10.2	10.52	10.73	12.78	8.03	10.63	7.78	12.1	10.76	9.15	9.43333	8.19	10.92	11.15	7.8	9.4	6.73	11.14	11.11
	P25	7.5	14.56	11.47	11.97	12.2	9.65	9.56	10.97	11.4	11.29	13.22	8.17	11.46	8.24	13.7	11.54	9.39	9.78	8.51	11.2	12.1	8.17	10.7	7.15	11.98	11.54
	P26	9.1	14.93	12.06	12.68	12.87	10.01	10.56	11.2333	12.18	11.88	13.78	8.53	12.03	8.45	14.3	12.24	9.82	10.4	9	11.82	12.65	8.32	10.65	7.57	12.24	11.94
	P27	9.95	15.33	12.88	13.3	13.51	10.44	11.15	11.8	13	12.76	14.42	8.94	12.83	8.9	15.6	12.86	10.14	10.87	9.59	12.22	13.45	8.47	11.18	7.93	12.86	12.39
	P28	9.8	15.97	13.14	13.92	13.96	11.05	11.66	12.33	12.86	13.68	15.06	9.39	13.36	9.7	17.1	13.54	10.55	11.35	10.23	12.84	13.75	8.9	11.98	8.48	14.52	12.41
	Sex ratio (%)
Supplementary Fig. 2e	Mock		poly(I:C)		ZIKVlow		ZIKVhigh
	Male	Female	Male	Female	Male	Female	Male	Female
	60	40	66.7	33.3	55.6	44.4	85.7	14.3
	27.3	72.7	50	50	62.5	37.5	57.1	42.9
	50	50	85.7	14.3	80	20	50	50
	28.6	71.4	33.3	66.7	33.3	66.7	42.9	57.1
	66.7	33.3	66.7	33.3	70	30	60	40
	60	40	50	50	14.3	85.7	50	50
	44.4	55.6	57.1	42.9	57.1	42.9	50	50
	55.6	44.4	66.7	33	50	50	33.3	66.7
	60	40	10	90	55.6	44.4	37.5	62.5
	40	60
	44.4	55.6

## Sheet: Supplementary Fig.3
	Total distance (cm)								Time in center zone (%)								Entries into open arms (%)								Time in open arms (%)								Immobility (s)
	Combined		Male		Female				Combined		Male		Female				Combined		Male		Female				Combined		Male		Female				Combined		Male		Female
Supplementary Fig. 3a	Mock	ZIKV	Mock	ZIKV	Mock	ZIKV		Supplementary Fig. 3b	Mock	ZIKV	Mock	ZIKV	Mock	ZIKV		Supplementary Fig. 3c	Mock	ZIKV	Mock	ZIKV	Mock	ZIKV		Supplementary Fig. 3d	Mock	ZIKV	Mock	ZIKV	Mock	ZIKV		Supplementary Fig. 3e	Mock	ZIKV	Mock	ZIKV	Mock	ZIKV
	425.29	276.81	267.46	221.66	446.62	285.8			10.21	2.61	10.99	1.79	10.89	1.21			4.17	8.33	24.44	10.71	18.92	29.41			28.15	12.31	28.15	12.31	18.94	18.88			4.55	67.37	4.55	67.37	9.9	107.29
	363.57	267.97	326.16	260.23	284.26	264.6			6.19	4.06	11.01	3.08	3.68	13.38			25.64	0	25.93	0	0	28.57			20.07	0	20.07	0	0	17.11			9.9	107.29	0	49.76	7.23	48.18
	461.65	203.46	313.08	302.54	308.59	288.45			9.01	0.43	14.01	4.33	9.9	6.48			30.61	7.69	28.57	22.22	14.29	22.22			21.54	8.96	21.54	8.96	14.61	11.33			41.08	74.7	41.08	74.7	20.53	61.01
	450.89	193.72	284.73	268.74	322.04	332.93			4.99	4.29	9.47	5.09	18.6	3.37			16.13	4.76	25.81	19.05	31.03	0			18.34	14.21	18.34	14.21	24.1	0			7.23	48.18	47.76	73.33	127.65	55.43
	378.83	288.74	292.81	272.33	402.46	349			6.4	3.1	25.92	4.51	3.93	13.97			29.41	10	25	25	23.33	20			24.04	17.78	24.04	17.78	18.72	12.71			18.17	58.56	18.17	58.56	11.24	142.58
	328.1	273.01	373.35	324.77	347.21	386.08			12.34	2.08	8.69	12.83	4.63	4.76			18.18	12.9	7.69	5.41	16	11.54			7.76	14.57	7.76	14.57	12.18	6.78			20.53	61.01	20.99	57.35	2.64	171.81
	380.04	242.93	378.3	203.85	309.49	272.86			6.39	1.04	12.97	1.27	14.8	10.6			18.92	11.76	0	0	44.74	17.5			0	0	0	0	42.54	16.5			113.56	107.74	113.56	107.74	0	4.32
	410.2	282.34	330.16	227.31	288.25	194.25			7.65	4.44	13.15	6.17	4.72	1.15			33.33	8.7	22.73	28.57	26.92	15.79			16.32	15.52	16.32	15.52	16.36	10.89			127.65	55.43	30.58	11.13	20.25	38.52
	489.19	275.01	246.86	182.86	293.48	206.99			7.03	4.62	9.02	1.21	7.74	1.44			16.67	14.29	0	28	19.44	5.26			0	20.71	0	20.71	19.31	0.5			7.76	34.15	7.76	34.15	39.8	85.47
	232.5	246.24	277.65	277.59	352.09	203.53			1.99	2.51	16.57	7.06	8.37	0.97			27.78	28.57	36.36	36.36	8.33	18.92			27.1	16.88	27.1	16.88	4.71	16.66			11.24	142.58	125.27	107.57	94	31.11
	228.88	219.72	223.2	293.79	343.96	180.74			2.79	6.17	6.31	3.75	14.73	1.49			34.29	5.56	32.43	23.81	14.29	16.67			28.05	13.22	28.05	13.22	15.06	8.68			125.27	107.57	10.9	13.22	34.75	79.4
	446.62	206.96	267.43	235.51	309.61	275.01			10.89	1.51	1.38	0.85	8.54	4.62			18.92	0	4.17	0	6.67	14.29			2.12	0	2.12	0	22.45	9.36			2.64	171.81	50.52	41.06	56.44	40.53
	284.26	205.73	277.61	226.72	380.04	246.24			3.68	2.22	15.59	3.49	6.19	2.51			0	13.33	34.29	14.29	25.64	28.57			21.56	16.62	21.56	16.62	23.73	10.79			30.58	11.13	33.75	95.52	13.14	22.48
	308.59	247.71	425.29	199.95	410.2	219.72			9.9	6.35	0	1.17	4.99	1.51			14.29	6.25	30.61	0	16.13	5.56			24.19	0	24.19	0	14.16	1.9			0	4.32	19.13	65.17	10.13
	322.04	225.56	363.57	216.37	489.19	206.96			18.6	1.36	0	0	12.34	2.22			31.03	11.76	16.67	0	18.18	0			17.16	4.64	17.16	4.64	7.72	1.76			20.99	57.35	26.44	48.99
	402.46	328.28	461.65	276.81	232.5	205.73			3.93	3.08	0	2.61	7.65	6.35			23.33	18.18	29.41	11.11	33.33	13.33			26.81	1.98	26.81	1.98	11.77	1.89			20.25	38.52		91.33
	347.21	285.8	450.89	267.97	228.88	247.71			4.63	1.21	10.21	6.17	1.99	1.36			16	29.41	18.92	8.33	27.78	6.25			10.99	7.54	10.99	7.54	21.07	2.21			47.76	73.33
	309.49	264.6	378.83	203.46		225.56			14.8	13.38	9.01	0.43		3.08			44.74	28.57		0		11.76			18.94	1.83		1.83		5.49			39.8	85.47
	288.25	288.45	328.1	193.72		328.28			4.72	6.48	6.4	4.29		4.06			26.92	22.22		7.69		18.18			0	3.99		3.99		8.66			0	49.76
	293.48	332.93		288.74					7.74	3.37		3.1					19.44	0		4.76					14.61	8.19		8.19					94	31.11
	352.09	349		273.01					8.37	13.97		2.08					8.33	20		10					24.1	4.11		4.11					34.75	13.22
	343.96	386.08		242.93					14.73	12.83		1.04					14.29	11.54		12.9					18.72	8.71		8.71					56.44	79.4
	309.61	272.86		282.34					8.54	10.6		4.44					6.67	17.5		11.76					12.18	5.2		5.2					13.14	40.53
	267.46	194.25							10.99	1.15							24.44	15.79		8.7					42.54	5.72		5.72					10.13	22.48
	326.16	206.99							11.01	1.44							25.93	5.26							16.36	18.88							10.9	41.06
	313.08	203.53							14.01	0.97							28.57	18.92							19.31	17.11							50.52	95.52
	284.73	180.74							9.47	1.49							25.81	16.67							4.71	11.33							33.75	65.17
	292.81	221.66							25.92	1.79							25	10.71							15.06	0							19.13	48.99
	373.35	260.23							8.69	3.08							7.69	0							22.45	12.71							26.44	91.33
	378.3	302.54							12.97	4.33							0	22.22							23.73	6.78
	330.16	268.74							13.15	5.09							22.73	19.05							14.16	16.5
	246.86	272.33							9.02	4.51							0	25							7.72	10.89
	277.65	324.77							16.57	4.76							36.36	5.41							11.77	0.5
	223.2	203.85							6.31	1.27							32.43	0							21.07	16.66
	267.43	227.31							1.38	6.17								28.57								8.68
	277.61	182.86							15.59	1.21								28								9.36
		277.59								7.06								36.36								10.79
		293.79								5.49								23.81								1.9
		235.51								3.75								0								1.76
		226.72								0.85								14.29								1.89
		199.95								3.49								0								2.21
		216.37								1.17								0								5.49
																		11.11								8.66

## Sheet: Supplementary Fig.4
Supplementary Fig. 4c	Neuron	5hmC level
		Nr4a1		Dusp1		Npas4		Fosl2		Egr4		Fosb		Junb		Egr2		Egr3		Arc
		Mock	ZIKV	Mock	ZIKV	Mock	ZIKV	Mock	ZIKV	Mock	ZIKV	Mock	ZIKV	Mock	ZIKV	Mock	ZIKV	Mock	ZIKV	Mock	ZIKV
		0.846748	1.59788	1.55619	1.80274	0.0686553	0.1434	0.892519	0.737484	0.148753	0.256071	0.125868	0.184371	0.102983	0.1434	0.892519	0.90137	0.251736	0.266314	0.49203	0.727242
		0.789536	1.46473	1.57907	1.60813	0.0572127	0.0819427	0.892519	0.696513	0.125868	0.297042	0.102983	0.266314	0.0572127	0.112671	0.903961	0.788699	0.343276	0.307285	0.663668	0.798942
		0.755208	1.24963	1.63628	1.62861	0.0686553	0.0921856	0.881076	0.676028	0.205966	0.378985	0.0572127	0.276557	0.0343276	0.0819427	1.06416	0.891127	0.366161	0.368742	0.72088	0.809184
		0.617897	0.97307	1.67061	1.65934	0.0343276	0.0716999	0.72088	0.573599	0.228851	0.430199	0.102983	0.317528	0.0343276	0.0512142	1.24724	0.921856	0.343276	0.307285	0.663668	0.624813
		0.743765	0.97307	1.72782	1.5774	0.0228851	0.102428	0.697995	0.532628	0.331834	0.430199	0.125868	0.307285	0.0228851	0.0204857	1.09848	0.880884	0.377604	0.286799	0.606455	0.61457
		0.835306	0.983313	1.92235	1.7208	0.0114425	0.122914	0.67511	0.624813	0.411932	0.450685	0.125868	0.276557	0.0114425	0.0102428	1.08704	0.911613	0.320391	0.307285	0.5378	0.512142
		0.972616	0.97307	1.97956	1.85395	0.0343276	0.112671	0.606455	0.61457	0.400489	0.440442	0.228851	0.276557	0.0114425	0	0.961174	0.809184	0.366161	0.276557	0.446259	0.368742
		1.05271	1.12671	1.991	1.81298	0.0343276	0.112671	0.595012	0.501899	0.434817	0.532628	0.240293	0.235585	0	0	0.743765	0.798942	0.400489	0.307285	0.469144	0.276557
		0.995502	1.08574	2.03677	2.19197	0.0457702	0.0921856	0.514915	0.358499	0.343276	0.645299	0.251736	0.276557	0	0	0.652225	0.716999	0.469144	0.307285	0.434817	0.153643
		0.949731	1.0038	1.68205	2.2227	0.0686553	0.0921856	0.343276	0.2151	0.331834	0.553113	0.320391	0.256071	0	0	0.469144	0.696513	0.595012	0.348257	0.297506	0.112671
	Non-neuron cells	5hmC level
		Nr4a1		Dusp1		Npas4		Fosl2		Egr4		Fosb		Junb		Egr2		Egr3		Arc
		Mock	ZIKV	Mock	ZIKV	Mock	ZIKV	Mock	ZIKV	Mock	ZIKV	Mock	ZIKV	Mock	ZIKV	Mock	ZIKV	Mock	ZIKV	Mock	ZIKV
		0.874478	0.913772	0.925917	1.31233	0.0720158	0.0680469	0.905341	1.05959	0.349791	0.311071	0.133744	0.116652	0.113168	0.252745	0.792174	0.845725	0.226335	0.281908	0.483535	0.563817
		0.792174	0.777678	0.792174	1.1568	0.0514399	0.0680469	0.915629	0.99154	0.473247	0.359676	0.144032	0.0874888	0.0823038	0.272187	0.884765	0.865167	0.339503	0.437444	0.504111	0.670748
		0.627566	0.680469	0.771598	1.21512	0.0411519	0.0291629	0.730446	0.923493	0.514398	0.379118	0.185183	0.0680469	0.0720158	0.204141	0.823038	0.816562	0.370367	0.534654	0.565838	0.69019
		0.545262	0.437444	1.04937	1.4387	0.0411519	0.0388839	0.648142	0.884609	0.524686	0.456886	0.144032	0.0777678	0.0514399	0.155536	0.720158	0.865167	0.339503	0.602701	0.462959	0.631864
		0.483535	0.39856	1.22427	1.50675	0.0411519	0.0486049	0.596702	1.00126	0.514398	0.456886	0.195471	0.116652	0.0308639	0.136094	0.648142	0.826283	0.380655	0.631864	0.411519	0.602701
		0.545262	0.49577	1.34772	1.97336	0.0411519	0.019442	0.524686	0.952656	0.411519	0.486049	0.185183	0.116652	0.0205759	0.106931	0.586414	0.767957	0.360079	0.563817	0.380655	0.447165
		0.699582	0.563817	1.49176	2.09001	0.0411519	0.0388839	0.576126	0.836004	0.401231	0.554096	0.174896	0.165257	0.0308639	0.0777678	0.55555	0.699911	0.401231	0.515212	0.277775	0.349955
		0.730446	0.709631	1.33744	1.74978	0.0411519	0.0388839	0.504111	0.748516	0.421807	0.573538	0.205759	0.184699	0.0308639	0.0486049	0.473247	0.622143	0.442383	0.388839	0.246911	0.262466
		0.720158	0.748516	1.22427	1.65257	0.0617278	0.0291629	0.380655	0.524933	0.442383	0.544375	0.15432	0.19442	0.0411519	0.0680469	0.483535	0.515212	0.514398	0.272187	0.216047	0.233303
		0.730446	0.651306	1.1111	1.2054	0.0823038	0.0388839	0.288063	0.408281	0.473247	0.447165	0.174896	0.243025	0.0514399	0.0388839	0.401231	0.515212	0.545262	0.262466	0.174896	0.213862

[truncated: 2 more sheets: Supplementary Fig.6, Supplementary Fig.7]
